# Supplementary material for: Evidence for Mitotic Recombination within the Basidia of a Hybrid Cross of Cryptococcus neoformans
Source: PLoS One. 2013 May 14;8(5):e62790. doi: 10.1371/journal.pone.0062790 (PMC3653895; doi:10.1371/journal.pone.0062790)
Supplement: Table S1 — Information for the 33 genetic loci analyzed in this study. Column A: marker code (1–33); column B: locus code/name as annotated in the C. neoformans var. neoformans (serotype D) strain JEC21 genome; column C: primer sequences; columns D: locus location on the annotated C. neoformans var. grubii (serotype A) strain H99 genome; column E: size of amplified fragment for the parent strain CDC15; columns F: locus location on the annotated C. neoformans var. neoformans (serotype D) strain JEC21 genome; column G: size of amplified fragment for the parent strain JEC20; column H: restriction enzyme used to distinguish the parental alleles. (XLS) [file pone.0062790.s001.xls]

## Sheet: Sup. Table S1
Number	ID	Sequence	Location A (bp)	Size A (bp)	Location D (bp)	Size D (bp)	Enzyme
1	CNA00050F	AGCAATTCCAAACCGACCCC	31347	1440	17738	1436	HaeIII
	CNA00050R	TTACGCCCACACCAAGGCAT	29908		19173
2	CNA00290F	AAACTCGCGGTTGCCAATCC	120407	1170	95921	1205	SacI
	CNA00290R	TTGGAGGATGCAGGCGGTTT	121576		97125
3	CNA00670F	TTGGGCCAGGAGTGAGTGAT	213956	1316	192305	1309	HaeIII
	CNA00670R	AAGGCAGAAAGAGCCGCGTT	215271		193613
4	CNA01100_2F	GCAAAGACTGACACCAGCGACC	322838	1060	298164	1061	HaeIII
	CNA01100_2R	CTGCCTCTTTTCCAAGCACAGC	323897		299224
5	CNA01490F	AGGCAGGCGCGTCAGCTTTTTG	438028	1303	401640	1320	HaeIII
	CNA01490R	AAACAGGCGACCATTGCGGGAG	439330		402959
6	CNA01890F	ATCACGCAACCCGTTGCCAT	543126	1227	508335	1230	SacI
	CNA01890R	TGCCTTGGCGTTGGCTCTTT	544352		509564
7	CNA02350F	CGAGGCTTTGAGAGGATGGGG	643257	1156	613955	1167	HindIII
	CNA02350R	CCGCTCGAACATGTACTCACCC	644412		615121
8	CNA02700F	TTGGATGTTGTCCATCCCGC	729033	1368	703078	1368	EcoRI
	CNA02700R	TCAAGACCGGCATTGTCGCA	730400		704445
9	CNA03050F	CCCCCATTGTCGCCAAACAT	819061	1183	795229	1178	HaeIII
	CNA03050R	AAGCAATTCCCCACGGCGAT	820243		796406
10	CNA03460F	CCACGGTTGGGCATGAACA	911508	1667	900629	1667	HaeIII
	CNA03460R	TTGCCTGGCTATCCATTC	909842		902295
11	CNA03720F	GCTGAGAGGTGCCCAGTTGAG	1008429	1177	999753	1170	HinfI
	CNA03720R	ACAGCTTGATCGTGCCATCAGG	1009605		1000922
12	CNA04100F	CCACCAGCGCAAAAACGAC	1109343	1726	1100766	1748	HindIII
	CNA04100R	TGATGCGCCGCCTTTCTCTT	1111068		1102513
13	CNA04490F	TGCCCGACCTCCAAAAGCAGAC	1211780	1225	1203345	1222	HindIII
	CNA04490R	CCAGATGCCATCACGATCCACG	1213004		1204566
14	CNA04940F	GCTCAAAAAGACCAGCCGCTTC	1305670	1023	1307790	1026	PvuII
	CNA04940R	GGACCTGCTAGCGTTGTGAGAG	1306692		1308815
15	CNA05300F	TCGGACAGCAAGTGAGTCCAGG	1399036	1097	1406625	1096	HaeIII
	CNA05300R	TAAGCCTGTTGAGCGAATCGGG	1400132		1407720
16	CNA05600F	TGGGTTTGGCTTCAGGCAG	1484100	1068	1500087	1068	HaeIII
	CNA05600R	CCGCTCTTCACATGCAGCAA	1485167		1501154
17	CNA06030F	GGGTTACCAGCGGTGGCGATC	1596113	1099	1612358	1096	PstI
	CNA06030R	GTGACGGCCAACCCTGAAGGAG	1597211		1613453
18	CNA06310F	CGTATCCAGCGGCTGACCAC	1696056	1100	1715148	1105	PvuII
	CNA06310R	AATGGTCGCTAGACTGGACGGG	1697155		1716252
19	CNA06610F	GCCTCAATTCACGCCCAGACCC	1776337	1126	1803026	1123	SacI
	CNA06610R	CTCCTTCGCTCCCTTCTTCGTC	1777462		1804148
20	CNA06890-F	CGTGCCCTTCCCCAAACAAT	1853447	1453	1879077	1455	BamHI
	CNA06890-R	TCATTGTGCGAGATGCCTGC	1851995		1880531
21	CNA07310F	ACACCCCAAATTCCCCAACC	1973202	975	2000368	975	PstI
	CNA07310R	ACATCCCAAACGAACCCAC	1974176		2001342
22	CNA07650F	AGAAGAGCATGGCAGCGGAA	2073146	1344	2098757	1352	HinfI
	CNA07650R	ATGTCGTCGTCGTTTCGCCC	2074489		2100108
23	CNA07990F	TCCAATGGACGAGGACGATG	2177600	1430	2200900	1424	HinfI
	CNA07990R	TGACCGGTGTGGGTTGCAAT	2179029		2202323
24	CNC00670F	TGTGCGGCTTTGGGATTGGT	195225	1110	191360	1108	HaeIII
	CNC00670R	TTGCAGGTATGGCCGAATGG	196334		192467
25	CNC02790F	GATGAAATGGCGAGGACGCA	866572	1469	799711	1470	EcoRI
	CNC02790R	TTCCGCGTTGCAACACAACC	868040		801180
26	CNC06110F	AAGGGCGTTGATCCGGCAAT	235559	1404	1795499	1403	HaeIII
	CNC06110R	TTCCCCAGGTCGTTTGGGAT	236962		1796901
27	CNC07180F	TGGAGGCGTTGGGCGAAATAGAG	15726	1316	2100876	1309	HaeIII
	CNC07180R	TTCAGCCGTCGCCTTTACCACAA	17041		2102184
28	CND00510F	CGGTGCCGCTTTATTTGTGGC	1650153	1325	150300	1327	HinfI
	CND00510R	TCTAGCGCCAAAGCGTGCAAG	1651477		151626
29	CND02060F	TCAGGTTCAAACCGCCAGCA	1261617	1223	553800	1222	HaeIII
	CND02060R	AGTTTTGCCCCGCTTCGCTTGC	1262839		555021
30	STE20DaF	GATCTGTCTCAGCAGCCAC	-	-	-	~440	-
	STE20DaR	AATATCAGCTGCCCAGGTGA	-		-
	STE20AαF	CCAAAAGCTGATGCTGTGGA	-	588	-		-
	STE20AαR	AGGACATCTATAGCAGAT	-		-
31	CNG00170F	TTTCTTCCGCCGCTTCTCAC	1348500	1245	42764	1232	HaeIII
	CNG00170R	ACAGCGCGTTGAGTTTCGGT	1349744		43995
32	CNG03250F	TTGCCAATAACGTGGCACGG	444807	1424	916601	1423	HindIII
	CNG03250R	AAAGGGAGGCGGCTGATGATA	446230		918023
33	CNG04610F	TGTTTCCCACAGGCCAAGGACT	59766	1466	1308769	1514	HinfI
	CNG04610R	CGTGCGCGAATGCATCGATAT	61231		1310282
