# Supplementary material for: Evidence for Mitotic Recombination within the Basidia of a Hybrid Cross of Cryptococcus neoformans
Source: PLoS One. 2013 May 14;8(5):e62790. doi: 10.1371/journal.pone.0062790 (PMC3653895; doi:10.1371/journal.pone.0062790)
Supplement: Table S2 — Summary information for the numbers of basidiospores dissected and germinated from the 194 basidia. (XLS) [file pone.0062790.s002.xls]

## Sheet: Sup. Table S2
Number of basidiospores dissected per basidium	Total number of basidia dissected in each spore number category	Number of basidia in each category without any germinated basidiospores	Number of basidia in each category with germinated basidiospores	Range of germination rate for basidia with germinated spores in each category
1	2	2	0	-
2	3	3	0	-
3	1	1	0	-
4	2	2	0	-
5	2	1	1	3
6	13	6	7	1-5
7	159	78	81	1-7
8	4	2	2	1-3
10	3	2	1	4
11	2	1	1	1
12	1	0	1	4
17	1	1	0	-
24	1	1	0	-
