# Supplementary material for: Evidence for Mitotic Recombination within the Basidia of a Hybrid Cross of Cryptococcus neoformans
Source: PLoS One. 2013 May 14;8(5):e62790. doi: 10.1371/journal.pone.0062790 (PMC3653895; doi:10.1371/journal.pone.0062790)
Supplement: Table S3 — Genotypes of all 230 germinated basidiospores. The genotype data are organized based on their basidium affiliation. Also included in the table are the number of genotypes observed for spores from each basidium (column B), the number of inferred haplotypes based on the observed genotypes of basidiospores (column C), and whether the known meiotic mechanisms could explain the observed and inferred genotypes (Columns D, E, and F). Y: the known mechanism can explain the observed results; N: the specific mechanism cannot explain the observed results. The details of the three mechanisms are discussed in the Main Text. (XLS) [file pone.0062790.s003.xls]

## Sheet: Sup. Table S3
Basidium	Number of Genotypes	Number of Haploid Genotypes	Non-Disjunction Meiosis I Model	Non-Disjunction Meiosis II Model	Co-Packaging Model	Progeny	CNA 00050	CNA 00290	CNA 00670	CNA 01100	CNA 01490	CNA 01890	CNA 02350	CNA 02700	CNA 03050	CNA 03460	CNA 03720	CNA 04100	CNA 04490	CNA 04940	CNA 05300	CNA 05600	CNA 06030	CNA 06310	CNA 06610	CNA 06890	CNA 07310	CNA 07650	CNA 07990	CNC 00670	CNC 02790	CNC 06110	CNC 07810	CND 00510	CND 02060	STE20	CNG 00170	CNG 03250	CNG 04610
2	3	3	N	N	Y	JK1	A/D	A/D	A/D	A/D	A/D	A/D	A/D	A/D	A/D	A/D	A/D	A/D	A/D	A/D	A/D	A/D	A/D	A/D	A/D	A/D	A/D	A/D	D	D	D	D	D	A	D	A/D	D	D	D
						JK2	A/D	A/D	A/D	A/D	A/D	A/D	A/D	A/D	A/D	A/D	A/D	A/D	A/D	A/D	A/D	A/D	A/D	?	A/D	A/D	A/D	A/D	D	D	D	D	D	A/D	?	A/D	D	D	D
						JK71	D	D	D	D	D	D	D	D	D	D	D	D	D	D	D	D	D	D	D	D	D	D	D	D	D	D	D	D	D	D	D	D	D
3	3	4	N	N	Y	JK3	D	D	D	D	D	D	D	D	D	D	D	D	D	D	D	D	D	D	D	D	D	D	D	D	D	D	D	A	A	A/D	A/D	A/D	A/D
						JK4	D	D	D	D	D	D	D	D	D	D	D	D	D	D	D	D	D	D	D	D	D	D	D	D	D	D	D	A	A	A/D	A/D	A/D	A/D
						JK5	D	D	D	D	D	D	D	D	D	D	D	D	D	D	D	D	D	D	D	D	D	D	D	D	D	D	D	D	D	A	D	D	D
						JK13	D	D	D	D	D	D	D	D	D	D	D	D	D	D	D	D	D	D	D	D	D	D	D	A/D	A/D	A/D	A/D	A	A	D	D	D	D
6	1	1	Y	Y	Y	JK71	D	D	D	D	D	D	D	D	D	D	D	D	D	D	D	D	D	D	A	A	A	A	A	D	D	D	D	D	D	D	D	D	A
						JK8	D	D	D	D	D	D	D	D	D	D	D	D	D	D	D	D	D	D	A	A	A	A	A	D	D	D	D	D	D	D	D	D	A
7	1	2	Y	Y	Y	JK6	D	D	D	D	D	D	D	D	D	D	D	D	D	D	D	D	D	D	D	D	D	D	D	A	D	A/D	A/D	A	D	D	A	A	A
10	2	3	Y	N	Y	JK14	A/D	A/D	A/D	A/D	A/D	A/D	A/D	A/D	A/D	A/D	A/D	A/D	A/D	A/D	A/D	A/D	A/D	A/D	A/D	A/D	A/D	A/D	A/D	A	A	A	A	A/D	A/D	A/D	A	A	A
						JK80	A/D	A/D	A/D	A/D	A/D	A/D	A/D	A/D	A/D	A/D	A/D	A/D	A/D	A/D	A/D	A/D	A/D	A/D	A/D	A/D	A/D	A/D	A/D	A/D	A/D	A/D	A/D	A	A	A	A/D	A/D	A/D
13	1	2	Y	Y	Y	JK9	A/D	A/D	A/D	A/D	A/D	A/D	A/D	A/D	A/D	A/D	A/D	A/D	A/D	A/D	A/D	A/D	A/D	A/D	A/D	A/D	A/D	A/D	A/D	A/D	A/D	A/D	A/D	A/D	A/D	A/D	A/D	A/D	A/D
						JK10	A/D	A/D	A/D	?	A/D	A/D	A/D	A/D	A/D	A/D	A/D	A/D	A/D	A/D	A/D	?	A/D	A/D	A/D	A/D	A/D	A/D	A/D	A/D	A/D	A/D	A/D	A/D	A/D	A/D	A/D	A/D	A/D
						JK11	A/D	A/D	A/D	A/D	A/D	A/D	A/D	A/D	A/D	A/D	A/D	A/D	A/D	A/D	A/D	A/D	A/D	A/D	A/D	A/D	A/D	A/D	A/D	A/D	A/D	A/D	A/D	A/D	A/D	A/D	A/D	A/D	A/D
						JK12	A/D	A/D	A/D	A/D	A/D	A/D	A/D	A/D	A/D	A/D	A/D	A/D	A/D	A/D	A/D	A/D	A/D	A/D	A/D	A/D	A/D	A/D	A/D	A/D	A/D	A/D	A/D	A/D	A/D	A/D	A/D	A/D	A/D
14	1	2	Y	Y	Y	JK20	A	A	A	A	A	A	A	A	A	A	A/D	A/D	A/D	A/D	A/D	A/D	A/D	A/D	A/D	A/D	A/D	A/D	A/D	A	A	A	A	A	D	A	D	A/D	A/D
17	4	4	N	N	N	JK15	A	A	A	A	A	A	A	A	A	A	A	A	A	A	A	A	A	A	A	A	A	A	A	A	A	A	A	A	A	A	A	A	A
						JK19	A/D	A/D	A/D	A/D	A/D	A/D	A/D	A/D	A/D	A/D	A/D	A/D	A/D	A/D	A/D	A/D	A/D	A/D	A/D	A/D	A/D	A/D	A/D	A/D	A/D	A/D	A/D	A	A	A	A	A	?
						JK21	A/D	A/D	A/D	A/D	A/D	A/D	A/D	A/D	A/D	A/D	A/D	A/D	A/D	A/D	A/D	A/D	A/D	A/D	A/D	A/D	A/D	A/D	A/D	A	A	A	A	A	A	A	A	A	A
						JK22	A/D	A/D	A/D	A/D	A/D	A/D	A/D	A/D	A/D	A/D	A/D	A/D	A/D	A/D	A/D	A/D	A/D	A/D	A/D	A/D	A/D	A/D	A/D	A	A	A	A	A	A	A	D	D	D
18	1	1	Y	Y	Y	JK81	A	A	A	A	A	A	A	A	A	A	A	A	A	A	A	A	A	A	A	A	A	A	A	A	A	A	A	A	A	A	D	D	D
19	1	2	Y	Y	Y	JK37	A	A	A	A	A	A	A	A	A	A	A	A	A	A	A	A	D	D	D	D	D	A	A	D	D	D	D	A/D	A/D	A/D	A/D	A/D	A/D
22	1	2	Y	Y	Y	JK38	A	A	A	A	A	A	A	A	A	A	A	A	A	A	A	A	A	D	D	D	D	D	D	A/D	A	A/D	A/D	A	A	A	A	A	A
						JK39	A	A	A	A	A	A	A	A	A	A	A	A	A	A	A	A	A	D	D	D	D	D	D	A/D	A	A/D	A/D	A	A	A	A	A	A
						JK40	A	A	A	A	A	A	A	A	A	A	A	A	A	A	A	A	A	D	D	D	D	D	D	A/D	A	A/D	A/D	A	A	A	A	A	A
23	3	3	N	N	Y	JK41	A	A	A	A	A	A	A	A	A	A	A	A	A	A	A	A	A	A	A	A	A	A	A	A	A	A	A	A	A	A	A	A	A
						JK42	A	A	A	A	A	A	A	A	A	A	A	A	A	A	A	A	A	A	A	A	A	A	A	A	A	A	A	D	D	A	D	D	D
						JK43	A	A	A	A	A	A	A	A	A	A	A	A	A	A	A	A	A	A	A	A	A	A	A	A	A	A	A	A	A	A/D	A	A	A
						JK44	A	A	A	A	A	A	A	A	A	A	A	A	A	A	A	A	A	A	A	A	A	A	A	A	A	A	A	A	A	A	A	A	A
24	3	6	N	N	N	JK45	A/D	A/D	A/D	A/D	A/D	A/D	A/D	A/D	A/D	A/D	A/D	A/D	A/D	A/D	A/D	A/D	A/D	A/D	A/D	A/D	D	D	D	D	D	D	D	D	D	D	D	D	D
						JK46	D	D	D	D	D	D	D	D	D	D	D	D	D	D	D	D	D	D	D	D	D	D	D	D	D	D	D	A/D	D	A	D	D	D
						JK95	D	D	D	D	D	D	D	D	D	D	D	D	D	D	D	D	D	D	D	D	D	D	D	D	D	D	D	A/D	A	A	A/D	A/D	A/D
27	2	2	Y	Y	Y	JK47	D	D	D	D	D	D	D	D	D	D	D	D	D	D	D	D	D	D	D	D	D	D	D	D	D	D	D	D	D	D	D	D	D
						JK48	D	D	D	D	D	D	D	D	D	D	D	D	D	D	D	D	A	A	A	A	A	A	A	D	D	D	D	D	A	A	D	D	D
28	4	5	N	N	N	JK16	A/D	A/D	A/D	A/D	A/D	A/D	A/D	A/D	A/D	A/D	A/D	A/D	A/D	A/D	A/D	A/D	A	A	A	A	A	A	A	A/D	A/D	A/D	A/D	A/D	A/D	A/D	A/D	A/D	A/D
						JK17	A/D	A/D	A/D	A/D	A/D	A/D	A/D	A/D	A/D	A/D	A/D	A/D	A/D	A/D	A/D	A/D	A	A	A	A	A	A	A	A/D	A/D	A/D	A/D	A/D	A/D	A/D	A/D	A/D	A/D
						JK18	A/D	A/D	A/D	A/D	A/D	A/D	A/D	A/D	A/D	A/D	A/D	A/D	A/D	A/D	A/D	A/D	A/D	A/D	A/D	A/D	A/D	A/D	A/D	A/D	A/D	A/D	A/D	A/D	A/D	A/D	A/D	A/D	A/D
						JK24	A/D	A/D	A/D	A/D	?	A/D	A/D	A/D	A/D	A/D	A/D	A/D	A/D	A/D	A/D	A/D	A	A	A	A	A	A	A	A/D	A/D	A/D	A/D	A/D	A/D	A/D	A/D	A/D	A/D
						JK25	A/D	A/D	A/D	A/D	?	A/D	A/D	A/D	A/D	A/D	A/D	A/D	A/D	A/D	A/D	A/D	A/D	A/D	A/D	A/D	A/D	A/D	A/D	A/D	A/D	A/D	A/D	A/D	A/D	A/D	A/D	A/D	A/D
						JK26	A/D	A/D	A/D	A/D	A/D	A/D	A/D	A/D	A/D	A/D	A/D	A/D	A/D	A/D	A/D	A/D	D	D	D	D	D	D	D	A/D	A/D	A/D	A/D	A/D	A/D	A/D	A/D	A/D	A/D
						JK148	A/D	A/D	A/D	A/D	A/D	A/D	A/D	A/D	A/D	A/D	A/D	A/D	A/D	A/D	A/D	A/D	A/D	A/D	A/D	A/D	A/D	A/D	A/D	A/D	A/D	A/D	A/D	A	A	A	D	D	D
29	1	1	Y	Y	Y	JK149	D	D	D	D	D	D	D	D	D	D	D	A	A	A	A	A	D	D	D	D	D	D	D	D	A	D	D	D	D	D	D	D	D
30	3	3	N	N	Y	JK27	D	D	D	D	D	D	D	D	D	D	D	D	D	D	D	D	D	D	A	A	A	A	A	A/D	A/D	A/D	D	A	A	A	D	D	D
						JK28	D	D	D	D	D	D	D	D	D	D	D	D	D	D	D	D	D	D	A	A	A	A	A	A/D	A/D	A/D	D	A	A	A	D	D	D
						JK29	D	D	D	D	D	D	D	D	D	D	D	D	D	D	D	D	D	D	A	A	A	A	A	A/D	A/D	A/D	D	A	A	A	D	D	D
						JK30	D	D	D	D	D	D	D	D	D	D	D	D	D	D	D	D	D	D	A	A	A	?	A	A/D	A/D	A/D	D	A	A	A	D	D	D
						JK31	D	D	D	D	D	D	D	D	D	D	D	D	D	D	D	D	D	D	A	A	A	A	A	A	A	A	D	A	A	A	D	D	D
						JK32	D	D	D	D	D	D	D	D	D	D	D	D	D	D	D	D	D	D	A	A	A	A	A	A	A	A	D	A	A	A	D	D	D
						JK98	D	D	D	D	D	D	D	D	D	D	D	D	D	D	D	D	D	D	D	D	D	D	D	A/D	A/D	A/D	A/D	A	A	D	D	D	D
34	2	3	Y	Y	Y	JK33	D	D	D	D	D	D	D	D	D	D	D	D	D	D	D	D	D	D	D	D	D	D	D	A	A	A	A/D	D	D	A	D	A	A
						JK34	A	A	A	A	D	D	D	D	D	D	D	D	D	D	D	D	D	D	D	D	D	D	D	D	D	D	D	D	D	D	D	D	D
35	1	2	Y	Y	Y	JK35	D	A/D	A/D	A/D	A/D	A/D	D	D	D	A/D	A/D	A/D	D	D	D	D	D	A/D	A/D	A/D	A/D	A/D	A/D	D	D	D	D	D	D	D	D	D	D
37	2	2	Y	Y	Y	JK72	A	A	A	A	A	A	A	A	A	A	A	D	D	D	A	A	A	A	A	A	A	A	A	A	A	A	A	D	A	D	D	D	D
						JK73	D	D	D	D	D	D	D	D	D	D	D	D	D	D	D	D	D	D	D	D	D	D	D	D	D	D	D	A	A	A	A	A	A
						JK74	D	D	D	D	D	D	D	D	D	D	D	D	D	D	D	D	D	D	D	D	D	D	D	D	D	D	D	A	A	A	A	A	A
40	1	2	Y	Y	Y	JK75	D	D	D	D	D	D	D	D	D	D	D	D	D	D	D	D	D	D	D	D	D	A	A	A	A	A	D	A/D	A/D	A/D	D	D	D
42	1	2	Y	Y	Y	JK76	A/D	A/D	A/D	A/D	A/D	A/D	?	A/D	A/D	A/D	A/D	A/D	A/D	A/D	A/D	A/D	A/D	A/D	A/D	A/D	A/D	A/D	A/D	A/D	A/D	A/D	A/D	A/D	A/D	A/D	?	A	?
44	1	1	Y	Y	Y	JK77	A	A	A	A	A	A	A	A	A	A	A	A	A	A	A	A	A	A	A	A	A	A	A	D	D	D	D	A	D	D	D	D	D
45	1	2	Y	Y	Y	JK78	A/D	A/D	A/D	A/D	A/D	A/D	A/D	A/D		A/D	A/D	?	A/D	A/D	A/D	A/D	A/D	A/D	A/D	A/D	A/D	D	D	D	D	D	D	A	A	D	D	D	D
						JK79	A/D	A/D	A/D	A/D	A/D	A/D	A/D	A/D	A/D	A/D	A/D	A/D	A/D	A/D	A/D	A/D	A/D	A/D	A/D	A/D	A/D	D	D	D	D	D	D	A	A	D	D	D	D
46	3	4	Y	N	Y	JK59	A/D	A/D	A/D	A/D	A/D	A/D	A/D	A/D	A/D	A/D	A/D	A/D	A/D	A/D	A/D	A/D	A/D	A/D	A/D	A/D	A/D	A/D	A/D	A/D	A/D	A/D	A/D	A/D	A/D	A/D	A	A	A
						JK60	A	A	A	A	A	A	A	A	A	A	A	A	A	A	A	A	A	A	A	A	A	A	A	A	A	A	A	A/D	A/D	A	A	A	A
						JK118	A	A	A	A	A	A	A	A	A	A	A	A	A	A	A	A	A	A	A	A	A	A	A	A	A	A	A	A/D	A/D	A/D	A	A	A
48	1	2	Y	Y	Y	JK61	D	D	D	D	D	D	D	D	D	D	D	D	D	D	D	D	D	D	D	D	D	D	D	A/D	A/D	A/D	A/D	D	D	A/D	?	D	D
51	6	8	N	N	N	JK62	A	A	A	A	A	A	A	A/D	A/D	A/D	A/D	A/D	A/D	A/D	A/D	A/D	A/D	A/D	A/D	A/D	A/D	A/D	A/D	A/D	A/D	A/D	A/D	A/D	A/D	A/D	A/D	A/D	A/D
						JK63	A/D	A/D	A/D	A/D	A/D	A/D	A/D	A/D	A/D	A/D	A/D	A/D	A/D	A/D	A/D	A/D	A/D	A/D	A/D	A/D	A/D	A/D	A/D	A	A	A	A	A/D	A/D	A/D	A/D	A/D	A/D
						JK64	A/D	A/D	A/D	A/D	A/D	A/D	A/D	A/D	A/D	A/D	A/D	A/D	A/D	A/D	A/D	A/D	A/D	A/D	A/D	A/D	A/D	A/D	A/D	D	A/D	D	A/D	A/D	A/D	A/D	A/D	A/D	A/D
						JK65	A/D	A/D	A/D	A/D	A/D	A/D	A/D	A/D	A/D	A/D	A/D	A/D	A/D	A/D	A/D	A/D	A/D	A/D	A/D	A/D	A/D	A/D	A/D	A/D	A/D	A	A	A/D	A/D	A/D	A/D	A/D	A/D
						JK66	A	A	A	A	A	A	A	A/D	A/D	A/D	A/D	A/D	A/D	A/D	A/D	A/D	A/D	A/D	A/D	A/D	A/D	A/D	A/D	A/D	A/D	A/D	A/D	A/D	A/D	A/D	A/D	A/D	A/D
						JK67	D	D	D	D	D	D	D	A/D	A/D	A/D	A/D	A/D	A/D	A/D	A/D	A/D	A/D	A/D	A/D	A/D	A/D	A/D	A/D	A/D	A/D	A/D	A/D	A/D	A/D	A/D	A/D	A/D	A/D
						JK68	A/D	A/D	A/D	A/D	A/D	A/D	A/D	A/D	A/D	A/D	A/D	A/D	A/D	A/D	A/D	A/D	A/D	A/D	A/D	A/D	A/D	A/D	A/D	D	D	D	D	A/D	A/D	A/D	A/D	A/D	A/D
53	2	3	Y	Y	Y	JK69	A	A	A	A	A	A	A	A	A	A	A	A	A	A	A	A	A	A	A	A	A	A	A	A/D	A	A/D	A	A/D	A/D	A	D	D	D
						JK70	D	D	D	D	D	D	D	D	D	D	D	D	D	D	D	D	D	D	D	D	D	D	D	D	D	D	D	D	D	D	D	D	D
56	2	3	Y	Y	Y	JK120	D	D	D	D	D	D	D	D	D	D	D	D	D	D	D	D	D	D	D	D	D	D	D	D	D	D	D	A	A	D	D	D	D
						JK121	D	D	D	D	D	D	D	D	D	D	D	D	D	D	D	D	D	D	D	D	D	D	D	A/D	A/D	A/D	A/D	D	D	D	A/D	A/D	A/D
						JK122	D	D	D	D	D	D	D	D	D	D	D	D	D	D	D	D	D	D	D	D	D	D	D	D	D	D	D	A	A	D	D	D	D
57	1	1	Y	Y	Y	JK123	D	D	D	D	D	D	D	D	D	D	D	D	D	D	D	D	D	D	D	D	D	D	D	A	A	A	A	D	D	D	D	D	D
58	3	3	N	N	Y	JK23	D	D	D	D	D	D	D	D	D	D	D	D	D	D	D	D	D	D	D	D	D	D	D	D	D	D	D	D	D	D	D	D	D
						JK49	A/D	A/D	A/D	A/D	A/D	A/D	A/D	A/D	A/D	A/D	A/D	A/D	A/D	A/D	A/D	A/D	A	A/D	A/D	A/D	A/D	A/D	A/D	A/D	A/D	A/D	A/D	A	A	A	A/D	A/D	A/D
						JK50	A/D	A/D	A/D	A/D	A/D	A/D	A/D	A/D	A/D	A/D	A/D	A/D	A/D	A/D	A/D	A/D	A/D	A/D	A/D	A/D	A/D	A/D	A/D	A/D	A/D	A/D	A/D	D	D	D	A/D	A/D	A/D
						JK51	A/D	A/D	A/D	A/D	A/D	A/D	A/D	A/D	A/D	A/D	A/D	A/D	A/D	A/D	A/D	A/D	A	A/D	A/D	A/D	A/D	?	A/D	A/D	A/D	A/D	A/D	A	A	A	A/D	A/D	A/D
						JK52	A/D	A/D	A/D	A/D	A/D	A/D	A/D	A/D	A/D	A/D	A/D	A/D	A/D	A/D	A/D	A/D	A	A/D	A/D	A/D	A/D	?	A/D	A/D	A/D	A/D	A/D	A	A	A	A/D	A/D	A/D
						JK53	A/D	A/D	A/D	A/D	A/D	A/D	A/D	A/D	A/D	A/D	A/D	A/D	A/D	A/D	A/D	A/D	A	A/D	A/D	A/D	A/D	A/D	A/D	A/D	A/D	A/D	A/D	A	A	A	A/D	A/D	A/D
						JK54	A/D	A/D	A/D	A/D	A/D	A/D	A/D	A/D	A/D	A/D	A/D	A/D	A/D	A/D	A/D	A/D	A/D	A/D	A/D	A/D	A/D	A/D	A/D	A/D	A/D	A/D	A/D	D	D	D	A/D	A/D	A/D
59	3	4	N	N	Y	JK55	D	D	D	D	D	D	D	D	D	D	D	D	D	D	D	D	D	D	D	D	D	D	D	D	D	D	D	D	D	D	D	D	D
						JK56	D	D	D	D	D	D	D	D	D	D	D	D	D	D	D	D	D	D	D	D	D	D	D	D	D	D	D	D	D	D	D	D	D
						JK57	D	D	D	D	D	D	D	D	D	D	D	D	D	D	D	D	D	D	D	D	D	D	D	A/D	A/D	A/D	A/D	D	D	A/D	A/D	A/D	D
						JK58	D	D	D	D	D	D	D	D	D	D	D	D	D	D	D	D	D	D	D	D	D	D	D	A/D	A/D	A/D	A/D	D	D	A/D	?	A/D	?
						JK124	A	A	A	A	A	A	A	D	D	D	D	D	D	D	D	D	D	D	D	D	D	D	D	A/D	A/D	A/D	D	D	A/D	D	A/D	A/D	A/D
60	1	1	Y	Y	Y	JK125	D	D	D	D	D	D	D	D	D	D	D	D	D	D	D	D	D	D	D	D	D	D	D	D	D	D	A	D	D	D	D	D	D
62	1	2	Y	Y	Y	JK126	A/D	A/D	A/D	A/D	A/D	A/D	A/D	A/D	A/D	A/D	A/D	A/D	A/D	A/D	A/D	A/D	A/D	A/D	A/D	A/D	A/D	D	D	D	D	D	D	A	D	A/D	D	D	D
63	2	3	Y	Y	Y	JK127	D	D	D	D	A	A	A	A	A	A	A	A	D	D	D	D	D	D	D	D	D	D	D	A	A	A	A	A	A	A	D	D	D
						JK128	A/D	A/D	A/D	A/D	A/D	A/D	A/D	A/D	A/D	A/D	A/D	A/D	A/D	A/D	A/D	A/D	A/D	A/D	A/D	A/D	A/D	A/D	A/D	D	D	D	D	D	D	D	D	D	D
						JK129	D	D	D	D	A	A	A	A	A	A	A	A	D	D	D	D	D	D	D	D	D	D	D	A	A	A	A	A	A	A	D	D	D
64	1	2	Y	Y	Y	JK147	D	D	D	D	D	D	D	D	D	D	D	D	D	D	D	D	D	D	D	D	D	D	D	A/D	A/D	A/D	A/D	D	D	A/D	A/D	A/D	A/D
						JK150	D	D	D	D	D	D	D	D	D	D	D	D	D	D	D	D	D	D	D	D	D	D	D	A/D	A/D	A/D	A/D	D	D	A/D	A/D	A/D	A/D
65	2	2	Y	Y	Y	JK151	D	D	D	D	D	D	D	D	D	D	D	D	D	D	D	D	D	D	D	D	D	D	D	A/D	A/D	A/D	A/D	A	A	A	D	D	D
						JK152	D	D	D	D	D	D	D	D	D	D	D	?	D	D	D	D	D	D	D	D	D	D	D	A/D	A/D	A/D	A/D	A	A	A	D	D	D
						JK153	D	D	D	D	D	D	D	D	D	D	D	?	D	D	D	D	D	D	D	D	D	D	D	D	D	D	D	A	A	A	D	D	D
67	1	2	Y	Y	Y	JK154	A/D	A/D	A/D	A/D	A/D	A/D	A/D	A/D	A/D	A/D	A/D	A/D	A/D	A/D	A/D	A/D	A/D	A/D	A/D	A/D	A/D	A/D	A/D	A	A	A	A	D	D	D	A	A	A
						JK155	A/D	A/D	A/D	A/D	A/D	A/D	A/D	A/D	A/D	A/D	A/D	A/D	A/D	A/D	A/D	A/D	A/D	A/D	A/D	A/D	A/D	A/D	A/D	A	A	A	A	D	D	D	A	A	?
68	2	3	N	N	Y	JK156	A/D	A/D	A/D	A/D	A/D	A/D	A/D	A/D	A/D	A/D	A/D	A/D	A/D	A/D	A/D	A/D	A/D	A/D	A/D	A/D	A/D	A/D	A/D	D	D	D	A/D	D	D	D	D	D	D
						JK157	D	D	D	D	D	D	D	D	D	D	D	D	D	D	D	D	D	D	D	D	D	D	D	D	D	D	A/D	D	D	D	D	D	D
69	2	4	N	N	Y	JK158	D	D	D	D	D	D	D	D	D	D	D	D	D	D	D	D	D	D	D	D	D	D	D	A/D	A/D	A/D	A/D	A	A	A	?	D	D
						JK159	D	D	D	D	D	D	D	D	D	D	D	D	D	D	D	D	D	D	D	D	D	D	D	A/D	A/D	A/D	A/D	A	A	A	D	D	D
						JK160	D	D	D	D	D	D	D	D	D	D	D	D	D	A	A	A	A	A	A	A	A	A	A	D	A/D	A/D	D	D	D	D	D	D	D
74	3	5	N	N	N	JK82	D	D	D	D	D	D	D	D	D	D	D	A	A	A	A	A	A	D	D	D	D	D	D	A/D	A/D	A/D	A/D	A	A	D	A/D	A/D	A/D
						JK83	A/D	A/D	A/D	A/D	A/D	A/D	A/D	A/D	D	D	D	D	D	D	D	D	D	D	D	D	D	D	D	A	A/D	A/D	A/D	A/D	A/D	A/D	A/D	A/D	A/D
						JK84	D	D	D	D	D	D	D	D	D	D	D	D	D	D	D	D	D	D	D	D	D	A	A	A	D	A	A	D	D	A	D	D	D
75	2	3	Y	N	Y	JK85	D	D	D	D	D	D	D	D	D	D	D	D	D	D	D	D	D	D	D	D	D	D	D	A/D	A/D	A/D	A/D	A/D	A/D	A/D	A/D	A/D	A/D
						JK116	D	D	D	D	D	D	D	D	D	D	D	D	D	D	D	D	D	D	D	D	D	D	D	D	D	D	D	A/D	A/D	A/D	D	D	D
76	2	2	N	N	Y	JK86	D	D	D	D	D	D	D	D	D	D	D	D	D	D	D	D	D	D	D	D	D	D	D	D	D	D	D	A	A	A	D	D	D
						JK87	A/D	A/D	A/D	A/D	A/D	A/D	A/D	A/D	A/D	?	A/D	?	A/D	A/D	A/D	A/D	A/D	D	D	D	D	?	D	D	D	D	D	A	A	A	?	D	D
						JK88	A/D	A/D	A/D	A/D	A/D	A/D	A/D	A/D	A/D	A/D	A/D	A/D	A/D	A/D	A/D	A/D	A/D	D	D	D	D	D	D	D	D	D	D	A	A	A	D	D	D
77	1	2	Y	Y	Y	JK119	D	D	D	D	D	D	D	D	D	D	D	D	D	D	D	D	D	D	D	D	D	A	A	A	A/D	A	A/D	D	D	D	A	A/D	A/D
79	2	3	Y	Y	Y	JK36	D	D	D	D	D	D	D	D	D	D	D	D	D	D	D	D	D	D	D	D	D	A	A	D	D	D	D	D	D	D	D	D	D
						JK89	D	D	D	D	D	D	D	D	D	D	D	?	D	D	D	D	D	D	D	D	D	A	A	D	D	D	D	D	D	D	D	D	D
						JK90	D	D	D	D	D	D	D	D	D	D	D	D	D	D	D	D	D	A	A	A	A	A	A	A/D	A/D	A/D	A/D	A/D	A/D	A/D	D	D	D
						JK117	D	D	D	D	D	D	D	D	D	D	D	D	D	D	D	D	D	?	D	D	D	A	A	D	D	D	D	D	D	D	D	D	D
81	1	2	Y	Y	Y	JK91	D	D	D	D	D	D	A/D	A/D	A/D	A/D	A/D	A/D	A/D	A/D	A/D	A/D	A/D	A/D	D	D	D	D	D	A/D	A	A	A	D	D	D	D	D	D
83	1	2	Y	Y	Y	JK96	D	A/D	A/D	A/D	A/D	A/D	A/D	A/D	A/D	A/D	A/D	A/D	A/D	A/D	A/D	A/D	A/D	A	A	A	A	A	A	A/D	A/D	A/D	A/D	A/D	A/D	A/D	?	D	D
						JK97	D	A/D	A/D	A/D	A/D	A/D	A/D	A/D	A/D	A/D	A/D	A/D	A/D	A/D	A/D	A/D	A/D	A	A	A	A	A	A	A/D	A/D	A/D	A/D	A/D	A/D	A/D	D	D	D
84	2	3	Y	N	Y	JK99	A/D	A/D	A/D	A/D	A/D	A/D	A/D	A/D	A/D	A/D	A/D	A/D	A/D	A/D	A/D	A/D	A/D	A/D	A/D	A/D	A/D	A/D	A/D	A	A	A	A	D	D	A	A	D	D
						JK100	A/D	A/D	A/D	A/D	A/D	A/D	A/D	A/D	A/D	A/D	A/D	A/D	A/D	A/D	A/D	A/D	A/D	A/D	A/D	A/D	A/D	A/D	A/D	D	D	D	D	D	D	D	D	D	D
85	3	4	N	N	Y	JK101	D	D	D	D	D	D	D	D	D	D	D	D	D	D	D	D	D	D	D	A	A	A	A	A	A	A	A	A/D	A/D	A/D	A/D	A/D	A/D
						JK102	A/D	A/D	A/D	A/D	A/D	A/D	A/D	A/D	A/D	A/D	A/D	A/D	A/D	A/D	A/D	A/D	A/D	A/D	A/D	A/D	A/D	A/D	A/D	D	D	D	D	D	D	D	?	D	D
						JK103	D	D	D	D	D	D	D	D	D	D	D	D	D	D	D	D	D	D	D	D	D	D	D	D	D	D	D	D	D	D	D	D	D
						JK104	D	D	D	D	D	D	D	D	D	D	D	D	D	D	D	D	D	D	D	A	A	A	A	A	A	A	A	A/D	A/D	A/D	A/D	A/D	A/D
86	2	4	N	N	Y	JK105	A/D	A/D	A/D	A/D	A/D	A	A	A	A	A	A	A	A	A/D	A	A	A	A/D	A/D	A/D	A/D	A/D	A/D	A/D	A/D	A/D	A/D	A/D	?	A/D	?	A	?
						JK106	A/D	A/D	A/D	A/D	A/D	A/D	A/D	A/D	A/D	A/D	A/D	A/D	A/D	A	A	A	A	A	A	A	A	D	D	D	D	D	D	A/D	A/D	A/D	D	D	A/D
87	1	2	Y	Y	Y	JK107	D	D	D	D	D	D	D	D	D	D	D	D	D	D	D	D	D	D	D	D	D	D	D	A/D	A/D	A/D	A/D	A	D	D	D	D	D
						JK108	D	D	D	D	D	D	D	D	D	D	D	D	D	D	D	D	D	D	D	D	D	D	D	A/D	A/D	A/D	A/D	A	D	D	D	D	D
90	3	5	N	N	Y	JK92	D	D	D	D	D	D	D	D	D	D	D	D	D	D	D	D	D	D	D	D	A	A	A	D	D	D	D	A	A	?	D	D	D
						JK93	D	D	D	D	D	D	D	D	D	D	D	D	D	D	D	D	D	D	D	D	A	A	A	D	D	D	D	A	A	?	D	D	D
						JK94	D	D	D	D	D	D	D	D	D	D	D	D	D	D	D	D	D	D	D	D	D	D	D	A/D	A/D	A/D	A/D	A	A	A	A	D	D
						JK109	A/D	A/D	A/D	A/D	A/D	A/D	A/D	A/D	A/D	A/D	A/D	A/D	A/D	A/D	A/D	A/D	A/D	A/D	A/D	A/D	A/D	A/D	A/D	A/D	A/D	A/D	A/D	D	D	D	A/D	A/D	A/D
91	1	2	Y	Y	Y	JK130	A/D	A/D	A/D	A/D	A/D	A/D	A/D	A/D	A/D	A/D	A/D	A/D	A/D	A/D	A/D	A/D	A/D	A/D	A/D	A/D	A/D	A/D	A/D	A/D	A/D	A/D	A/D	A/D	A/D	A/D	A/D	A/D	D
92	3	5	N	N	N	JK131	D	D	D	D	D	D	D	D	D	A	A	A	A	A	A	A	A	A	A	A	A	A	D	D	D	D	D	A/D	A/D	A/D	A	A	A
						JK132	D	D	D	D	D	D	D	D	D	A	A	A	A	A	A	A	A	A	A	A	A	A	D	D	D	D	D	A/D	A/D	A/D	A	A	A
						JK133	A/D	A/D	A/D	A/D	A/D	A/D	A/D	A/D	A/D	D	D	D	D	D	D	D	D	A/D	A/D	A/D	A/D	D	D	D	D	D	D	A	A	A	D	D	D
						JK134	A/D	A/D	A/D	A/D	A/D	A/D	A/D	A/D	A/D	D	D	D	D	D	D	D	D	A/D	A/D	A/D	A/D	D	D	D	D	D	D	D	D	D	D	D	D
93	3	4	N	N	Y	JK135	A/D	A/D	A/D	A/D	A/D	A/D	A/D	A/D	A/D	A/D	A/D	A/D	A/D	A/D	A/D	A/D	A/D	A/D	A/D	A/D	A/D	A/D	A/D	A/D	A/D	A/D	A/D	A	A	A	A/D	A/D	A/D
						JK136	A/D	A/D	A/D	A/D	A/D	A/D	A/D	A/D	A/D	A/D	A/D	A/D	A/D	A/D	A/D	A/D	A/D	A/D	A/D	A/D	A/D	A/D	A/D	A/D	A/D	A/D	A/D	A	A	A	A	A	A
						JK137	A/D	A/D	A/D	A/D	A/D	A/D	A/D	A/D	A/D	A/D	A/D	A/D	A/D	A/D	A/D	A/D	A/D	A/D	A/D	A/D	A/D	A/D	A/D	A/D	A/D	A/D	A/D	A	A	A	A/D	A/D	A/D
						JK138	A	A	A	A	A	A	A	A	A	A	A	A	A	A	A	A	A	A	A	A	A	A	A	A	A	A	A	A	A	A	A	A	A
						JK139	A/D	A/D	A/D	A/D	A/D	A/D	A/D	A/D	A/D	A/D	A/D	A/D	A/D	A/D	A/D	A/D	A/D	A/D	A/D	A/D	A/D	A/D	A/D	A/D	A/D	A/D	A/D	A	A	A	A/D	A/D	A/D
						JK140	A/D	A/D	A/D	A/D	A/D	A/D	A/D	A/D	A/D	A/D	A/D	A/D	A/D	A/D	A/D	A/D	A/D	A/D	A/D	A/D	A/D	A/D	A/D	A	A	A	A	A	A	A	A	A	A
94	1	2	Y	Y	Y	JK141	A	A	A	A	A	A	D	D	D	D	D	D	D	D	D	D	D	D	D	D	D	D	D	A	A	A	A	A	D	A/D	D	D	D
95	2	3	Y	Y	Y	JK142	A	A	A	A	A	A	A	A	A	D	D	D	D	D	D	D	D	D	D	D	D	D	D	D	D	D	D	D	D	A/D	D	D	D
						JK143	D	D	D	D	D	D	D	D	D	D	D	D	D	D	D	D	D	D	D	D	D	D	D	D	D	D	D	A	A	D	A	A	A
96	2	2	Y	Y	Y	JK144	D	D	D	D	D	D	D	D	D	D	D	D	D	D	D	D	D	D	D	D	D	D	D	D	D	D	D	D	D	A	D	D	D
						JK145	A	A	A	A	A	A	A	A	A	A	A	A	A	A	A	A	A	A	A	A	A	A	A	A	A	A	A	A	A	D	D	D	D
99	1	2	Y	Y	Y	JK146	A	A	A	A	A	A	A	A	A	A	A	A	A	A	A	A	A	A	A	A	A	A	A	A/D	A/D	A/D	D	A	A	A	A	A	A
100	1	2	Y	Y	Y	JK110	D	D	D	D	D	D	D	D	D	D	D	D	D	D	D	D	D	D	D	D	D	D	D	A/D	A/D	A/D	A/D	D	D	A	D	D	D
						JK111	D	D	D	D	D	D	D	D	D	D	D	D	D	D	D	D	D	D	D	D	D	D	D	A/D	A/D	A/D	A/D	D	D	A	D	D	D
101	1	1	Y	Y	Y	JK112	A	A	A	A	A	A	A	A	A	A	A	A	A	A	A	A	A	A	A	A	A	A	A	A	A	A	A	A	A	?	A	A	A
						JK113	A	A	A	A	A	A	A	?	A	A	A	A	A	A	A	A	A	A	A	A	A	A	A	A	A	A	A	A	A	A	A	A	A
						JK114	A	A	A	A	A	A	A	A	A	?	A	A	A	A	A	A	A	A	A	A	A	A	A	A	A	A	A	A	A	A	A	A	A
104	1	2	Y	Y	Y	JK115	A/D	A/D	A/D	A/D	A/D	A/D	A/D	A/D	A/D	A/D	A/D	A/D	A/D	A/D	A/D	A/D	A/D	A/D	A/D	A/D	A/D	A/D	A/D	D	D	D	D	D	D	A/D	A/D	A/D	A/D
111	3	5	N	N	N	JK170	D	D	D	D	D	D	D	D	D	D	D	D	D	D	D	D	D	D	D	D	D	D	D	D	D	D	D	A	A	A	D	D	D
						JK171	A/D	A/D	A/D	A/D	A/D	A/D	A/D	A/D	A/D	A/D	A/D	A/D	A/D	A/D	A/D	A/D	A/D	A/D	A/D	A/D	A/D	A/D	A/D	A/D	A/D	A/D	A/D	A/D	A/D	D	A	A	?
						JK172	D	D	A	A	A	A	A	A	A	A	A	A	A	A	A	A	A	A	A	A	A	A/D	A/D	A/D	D	A/D	A/D	A	A	D	D	D	D
113	1	2	Y	Y	Y	JK173	A/D	A/D	A/D	A/D	A/D	A/D	A/D	A/D	A/D	A/D	A/D	D	D	D	D	D	D	D	D	D	D	D	D	D	D	D	D	D	D	D	?	D	?
						JK174	A/D	A/D	A/D	A/D	A/D	A/D	A/D	A/D	A/D	A/D	A/D	D	D	D	D	D	D	D	D	D	D	D	D	D	D	D	D	D	D	D	D	D	D
114	3	3	N	N	Y	JK175	D	D	D	D	D	D	D	D	D	D	D	D	D	D	D	D	D	D	D	D	D	D	D	D	D	D	D	A	A	A	?	D	D
						JK176	D	D	D	D	D	D	D	D	D	D	D	D	D	D	D	D	D	D	A	A	A	A	A	D	D	D	A	D	D	?	?	D	?
						JK177	D	D	D	D	?	D	D	D	D	D	D	D	D	D	D	D	D	D	A	A	A	A	A	D	D	D	A	D	D	D	?	D	?
						JK178	D	D	D	D	D	D	D	D	D	D	D	D	D	D	D	D	D	D	A	A	A	A	A	D	D	D	A	A/D	A/D	A/D	D	D	A
118	2	4	Y	N	Y	JK161	A	A	A	A	A	A	A	D	D	D	D	D	D	D	D	D	D	D	D	D	D	D	D	A/D	A/D	A/D	A/D	D	D	D	D	D	D
						JK162	A	?	A	A	?	A	?	D	D	D	D	?	D	D	D	D	D	?	D	D	D	D	D	A/D	A/D	A/D	A/D	D	D	D	?	D	?
						JK163	D	D	D	D	D	D	D	A/D	A/D	A/D	A/D	A/D	A/D	A/D	A/D	A/D	A/D	A/D	A/D	A/D	A/D	A/D	A/D	D	D	D	D	A/D	A/D	A	?	A/D	?
121	1	2	Y	Y	Y	JK164	D	D	D	D	D	D	D	D	D	D	D	D	D	D	D	D	D	D	D	D	D	A/D	A/D	A/D	A/D	A/D	A/D	D	D	A	?	A/D	?
122	1	2	Y	Y	Y	JK165	A	A	A	A	A	D	D	D	D	D	D	D	D	D	D	D	D	D	D	D	D	D	D	A/D	D	D	D	D	D	D	D	D	D
123	1	2	Y	Y	Y	JK166	A/D	A/D	A/D	A/D	A/D	A/D	A/D	A/D	A/D	A/D	A/D	A/D	A/D	A/D	A/D	A/D	A/D	A/D	A/D	A/D	A/D	A/D	A/D	A/D	A/D	A/D	D	A/D	A/D	D	A	D	D
126	3	3	N	N	Y	JK167	A	A	A	A	A	A	A	A	D	D	D	D	D	D	D	D	D	D	D	D	A	A	A	A	A	A	A	D	D	D	D	D	D
						JK168	A	A	A	A	A	A	A	A	D	D	D	D	D	D	D	D	D	D	D	D	A	A	A	A	A	A	A	D	D	D	A/D	A/D	A/D
						JK169	A	A	A	A	A	A	A	A	D	D	D	D	D	D	D	D	D	D	D	D	A	A	A	D	D	D	D	D	D	D	D	D	D
132	1	1	Y	Y	Y	JK179	A	A	A	A	A	A	A	A	A	A	A	A	A	A	A	A	D	D	D	A	A	A	A	A	A	A	A	D	D	D	D	D	D
134	2	2	Y	Y	Y	JK180	D	D	D	D	D	D	D	D	D	D	D	D	D	D	D	D	D	D	D	D	D	D	D	D	D	D	D	A	A	A	A/D	A/D	A/D
						JK181	D	D	D	D	D	D	D	D	D	D	D	D	D	D	D	D	D	D	D	D	D	D	D	D	D	D	D	A	A	A	D	D	D
						JK182	D	D	D	D	?	D	D	D	D	D	D	D	D	D	D	D	D	D	D	D	D	D	D	D	D	D	D	A	A	A	D	D	D
135	2	2	N	N	Y	JK183	A	D	D	D	D	D	A	A	A	D	D	D	D	D	D	D	D	D	D	D	D	D	D	D	D	D	D	D	D	D	D	D	D
						JK184	A	D	D	D	D	D	A	A	A	D	D	D	D	D	D	D	D	D	D	D	D	D	D	D	D	D	D	A/D	A/D	A/D	D	D	D
136	1	1	Y	Y	Y	JK197	D	D	D	D	D	D	D	D	D	D	D	D	D	D	D	D	D	D	D	D	D	D	D	D	D	D	D	A	A	A	A	D	D
137	3	4	N	N	Y	JK198	A/D	A/D	A/D	A/D	A/D	A/D	A/D	A/D	A/D	A/D	A/D	A/D	D	D	D	D	D	D	D	D	D	A	A	D	D	D	D	D	D	D	D	D	D
						JK199	A	A	A	D	D	D	D	D	D	D	D	D	D	D	D	D	A	A	A	A	A	A	A	A	A	A	A	D	D	D	A	A	?
						JK200	A/D	A/D	A/D	A/D	A/D	A/D	A/D	A/D	A/D	A/D	A/D	A/D	D	D	D	D	A/D	A/D	A/D	A/D	A/D	A	A	A	A	A	A	D	D	A/D	D	D	D
141	1	2	Y	Y	Y	JK201	D	D	D	D	D	D	?	D	D	D	D	D	D	D	D	D	D	D	D	D	D	D	D	D	A/D	D	A/D	A/D	?	D	?	D	?
146	2	3	N	N	Y	JK190	A/D	A/D	A/D	A/D	A/D	A/D	A/D	A	A	A	A	A	A	A	A	A	A	A/D	A/D	A/D	A	A	A/D	A/D	A/D	A/D	A/D	D	D	A/D	A	A	A
						JK191	A/D	A/D	A/D	A/D	A/D	A/D	A/D	A	A	A	A	A	A	A	A	A	A	A/D	A/D	A/D	A	A	A/D	D	D	D	D	D	D	A	A	A	A
						JK202	A/D	A/D	A/D	A/D	A/D	A/D	A/D	?	A	A	A	?	A	A	A	A	A	A/D	A/D	A/D	A	A	A/D	A/D	A/D	A/D	A/D	D	D	A/D	A	A	A
						JK203	A/D	A/D	A/D	A/D	A/D	A/D	A/D	A	A	A	A	A	A	A	A	A	A	A/D	A/D	A/D	A	A	A/D	D	D	D	D	D	D	A	A	A	?
149	2	2	Y	N	Y	JK192	A	A	A	A	A	A	A	A	A	A	A	A	A	A	A	A	A	A	A	A	A	A	A	D	D	D	D	A	A	A	?	D	?
						JK193	A/D	A/D	A/D	A/D	A/D	A/D	A/D	A/D	A/D	A/D	A/D	A/D	A/D	A/D	A/D	A/D	A/D	A/D	A/D	A/D	A/D	A/D	A/D	D	D	D	D	A	A	A	?	D	?
						JK194	A/D	A/D	A/D	A/D	A/D	A/D	A/D	A/D	A/D	A/D	A/D	A/D	A/D	A/D	A/D	A/D	A/D	A/D	A/D	A/D	A/D	A/D	A/D	D	D	D	D	A	A	?	D	D	D
151	1	2	Y	Y	Y	JK195	A	A	A	A	A	A	A	A	A	A	A	A	A	A	A	A	A	A	A	A	A	A	A	A	A	A	D	A	A	A/D	D	D	A
152	1	2	Y	Y	Y	JK196	A/D	A/D	D	D	D	A/D	D	A/D	A/D	A/D	A/D	A/D	A/D	A/D	A/D	A/D	A/D	A/D	A/D	A/D	D	D	D	D	D	D	D	A/D	A/D	A/D	?	D	D
157	1	2	Y	Y	Y	JK185	D	D	D	D	D	D	D	D	D	D	D	D	D	D	D	D	D	D	D	D	D	D	D	D	D	D	D	A	D	A/D	D	D	D
						JK186	D	D	D	D	D	D	?	D	D	D	D	D	D	D	D	D	D	D	D	D	D	D	D	D	D	D	D	A	D	A/D	D	D	D
159	2	3	N	N	Y	JK187	A/D	A/D	A/D	A/D	A/D	A/D	A/D	A/D	A/D	A/D	A/D	A/D	A/D	A/D	A/D	A/D	A/D	A/D	A/D	A/D	A/D	A/D	A/D	A	A	A	A	D	D	A/D	A	A	A
						JK188	A/D	A/D	A/D	A/D	A/D	A/D	A/D	A/D	A/D	A/D	A/D	A/D	A/D	A/D	A/D	A/D	A/D	A/D	A/D	A/D	A/D	A/D	A/D	A	A	A	A	D	D	A/D	D	D	D
162	1	2	Y	Y	Y	JK189	D	D	D	D	D	D	D	D	D	D	D	D	D	D	D	D	D	D	A	A	A	A	A	A/D	A/D	A	A/D	D	D	A	?	D	D
167	1	2	Y	Y	Y	AV1	D	D	D	D	D	D	D	D	D	D	D	D	D	D	D	D	D	A	A	A	A	D	D	A	A	A	A	A	A	A/D	A	A	A
176	1	2	Y	Y	Y	AV2	D	D	D	D	D	D	D	D	D	D	D	?	A/D	D	D	D	D	D	D	D	D	A/D	A/D	D	A/D	D	A/D	A	A	A/D	A/D	D	D
						AV3	D	D	?	D	D	D	D	D	D	D	D	D	A/D	D	D	D	D	D	D	D	D	A/D	A/D	D	A/D	D	A/D	A	A	A/D	A/D	D	D
						AV4	D	D	D	D	?	D	D	D	?	D	D	D	A/D	D	D	D	D	D	D	D	D	A/D	A/D	D	A/D	D	A/D	A	A	A/D	A/D	D	D
						AV5	D	D	D	D	D	D	D	D	D	D	D	D	A/D	D	D	D	D	?	D	D	D	A/D	A/D	D	A/D	D	A/D	A	A	A/D	A/D	D	D
177	2	2	N	N	Y	AV6	A	A	A	A	A	A	A	A	A	A	?	D	D	D	D	D	D	?	D	D	D	D	?	A/D	A/D	A/D	A/D	A	A	D	D	A	?
						AV7	A	A	A	A	A	A	A	A	A	A	A	D	D	D	D	D	D	D	D	D	D	D	D	A/D	A/D	A/D	A/D	A	A	D	D	A	?
						AV8	A	A	A	A	A	A	A	A	A	A	A	D	D	D	D	D	D	D	D	D	D	D	D	D	D	?	D	A	A	D	D	A	A
						AV9	A	A	A	A	A	A	A	A	A	A	A	D	D	D	D	D	D	D	D	D	D	D	D	A/D	A/D	A/D	A/D	A	A	D	D	A	A
179	1	2	Y	Y	Y	AV10	A	A	A	A	A	A	?	A	A	A	A	?	A	A	A	A	A	D	D	D	D	D	D	A	A	A	A	D	A	A/D	D	A	A
180	1	2	Y	Y	Y	AV11	D	D	D	D	D	D	D	D	?	D	D	D	A	A	A	A	A	D	D	D	D	D	D	A	A	A	A	A	A	A/D	D	D	D
187	1	2	Y	Y	Y	AV12	D	D	D	D	D	D	D	A	A	A	A	A	A	A	A	A	A	A	A	A	A	D	D	D	D	D	D	D	D	A/D	D	D	D
						AV13	D	D	D	D	D	D	D	A	A	A	A	A	A	A	A	A	A	?	A	A	A	D	D	D	D	D	D	D	D	A/D	D	D	D
						AV14	D	D	D	D	D	D	D	A	A	A	?	?	A	A	A	A	A	?	A	A	A	D	D	D	D	D	D	D	D	A/D	D	?	D
189	2	3	N	N	Y	AV15	D	D	D	D	D	D	D	D	?	D	D	D	D	D	D	D	A	A	A	A	A	A	A	D	D	D	D	A	A	A/D	D	D	?
						AV16	D	D	D	D	D	D	D	D	D	D	D	D	D	D	D	D	D	D	D	D	D	D	D	A	A	A	A	A	A	A/D	D	D	D
190	1	2	Y	Y	Y	AV17	A	A	A	A	A	A	A	A	?	A	A	A	A	A	A	A	A	D	D	D	D	D	D	A	D	A	A	D	D	A	A/D	A/D	A/D
194	3	3	N	N	Y	AV18	A	A	?	A	A	A	A	A	?	A	A	A	A	A	A	A	A	A	A	A	A	A	A	A	A	A	A	A	A	?	D	D	D
						AV19	A	A	A	?	A	A	A	A	?	A	A	A	A	A	A	A	A	A	A	A	A	A	A	A	A	A	A	A	A	A	A/D	A/D	A/D
						AV20	A	A	A	A	A	A	A	A	?	A	A	?	A	A	A	A	A	A	A	A	A	A	A	A	A	A	A	A	A	A	D	D	D
						AV21	A	A	A	A	?	A	A	A	?	A	A	?	A	A	A	A	A	?	A	A	A	A	A	A/D	A/D	A/D	A/D	A	A	A	D	?	D
196	1	2	Y	Y	Y	AV22	?	A	A	A	A	A	A	?	?	D	?	D	D	D	A	A	A	?	A	A	A	A	A	D	D	D	D	A	A	A/D	?	A/D	?
						AV23	D	A	A	A	A	A	A	?	?	D	?	D	D	D	A	A	A	?	A	A	A	A	A	D	D	D	D	A	A	A/D	A/D	A/D	?
197	2	2	N	N	Y	AV24	D	A	A	A	A	A	A	A	?	A	?	A	A	A	A	A	A	A	A	A	A	A	A	A	A	A	A	A	A	A	A	A	A
						AV25	D	A	A	A	A	A	A	A	?	?	A	A	A	A	A	A	A	A	A	A	A	A	A	A	A	A	A	A	A	A	A	A	A
						AV26	D	A	A	A	A	A	A	A	?	A	A	A	A	A	A	A	A	?	A	A	A	A	A	A	A	A	A	A	A	A	A	A	A
						AV27	D	A	?	A	A	A	A	A	?	A	A	A	A	A	A	A	A	A	A	A	A	A	A	A/D	A/D	A/D	A/D	A	A	A	A	A	A
						Avg D	0.465911
						Avg RA	0.38272
						AVG RD	0.61728
