# Supplementary material for: Evidence for Mitotic Recombination within the Basidia of a Hybrid Cross of Cryptococcus neoformans
Source: PLoS One. 2013 May 14;8(5):e62790. doi: 10.1371/journal.pone.0062790 (PMC3653895; doi:10.1371/journal.pone.0062790)
Supplement: Table S4 — The observed genotypes and inferred haplotypes for spores from nine basidia that suggested evidence for mitotic recombination within basidia. (XLS) [file pone.0062790.s004.xls]

## Sheet: Sup. Table S4
Basidium	Genotype	Haplotype	Progeny	CNA 00050	CNA 00290	CNA 00670	CNA 01100	CNA 01490	CNA 01890	CNA 02350	CNA 02700	CNA 03050	CNA 03460	CNA 03720	CNA 04100	CNA 04490	CNA 04940	CNA 05300	CNA 05600	CNA 06030	CNA 06310	CNA 06610	CNA 06890	CNA 07310	CNA 07650	CNA 07990	CNC 00670	CNC 02790	CNC 06110	CNC 07810	CND 00510	CND 02060	STE20	CNG 00170	CNG 03250	CNG 04610
17	4	4	JK15	A	A	A	A	A	A	A	A	A	A	A	A	A	A	A	A	A	A	A	A	A	A	A	A	A	A	A	A	A	A	A	A	A
			JK19	A/D	A/D	A/D	A/D	A/D	A/D	A/D	A/D	A/D	A/D	A/D	A/D	A/D	A/D	A/D	A/D	A/D	A/D	A/D	A/D	A/D	A/D	A/D	A/D	A/D	A/D	A/D	A	A	A	A	A	?
			JK21	A/D	A/D	A/D	A/D	A/D	A/D	A/D	A/D	A/D	A/D	A/D	A/D	A/D	A/D	A/D	A/D	A/D	A/D	A/D	A/D	A/D	A/D	A/D	A	A	A	A	A	A	A	A	A	A
			JK22	A/D	A/D	A/D	A/D	A/D	A/D	A/D	A/D	A/D	A/D	A/D	A/D	A/D	A/D	A/D	A/D	A/D	A/D	A/D	A/D	A/D	A/D	A/D	A	A	A	A	A	A	A	D	D	D
Inferred Haploid Genotypes for Basidium17			H1	A	A	A	A	A	A	A	A	A	A	A	A	A	A	A	A	A	A	A	A	A	A	A	A	A	A	A	A	A	A	A	A	A
			H2	D	D	D	D	D	D	D	D	D	D	D	D	D	D	D	D	D	D	D	D	D	D	D	D	D	D	D	A	A	A	A	A	A
			H3	D	D	D	D	D	D	D	D	D	D	D	D	D	D	D	D	D	D	D	D	D	D	D	A/-	A/-	A/-	A/-	A/-	A/-	A/-	-	-	-
			H4	A	A	A	A	A	A	A	A	A	A	A	A	A	A	A	A	A	A	A	A	A	A	A	A	A	A	A	A	A	A	D	D	D
24	3	6	JK45	A/D	A/D	A/D	A/D	A/D	A/D	A/D	A/D	A/D	A/D	A/D	A/D	A/D	A/D	A/D	A/D	A/D	A/D	A/D	A/D	D	D	D	D	D	D	D	D	D	D	D	D	D
			JK46	D	D	D	D	D	D	D	D	D	D	D	D	D	D	D	D	D	D	D	D	D	D	D	D	D	D	D	A/D	D	A	D	D	D
			JK95	D	D	D	D	D	D	D	D	D	D	D	D	D	D	D	D	D	D	D	D	D	D	D	D	D	D	D	A/D	A	?	A/D	A/D	A/D
Inferred Haploid Genotypes for Basidium24			H1	D	D	D	D	D	D	D	D	D	D	D	D	D	D	D	D	D	D	D	D	D	D	D	D	D	D	D	D	D	D	D	D	D
			H2	A	A	A	A	A	A	A	A	A	A	A	A	A	A	A	A	A	A	A	A	D	D	D	D/-	D/-	D/-	D/-	D/-	D/-	D/-	D/-	D/-	D/-
			H3	D	D	D	D	D	D	D	D	D	D	D	D	D	D	D	D	D	D	D	D	D	D	D	D	D	D	D	D	D	A	D	D	D
			H4	D/-	D/-	D/-	D/-	D/-	D/-	D/-	D/-	D/-	D/-	D/-	D/-	D/-	D/-	D/-	D/-	D/-	D/-	D/-	D/-	D/-	D/-	D/-	D/-	D/-	D/-	D/-	A	D	A	D/-	D/-	D/-
			H5	D	D	D	D	D	D	D	D	D	D	D	D	D	D	D	D	D	D	D	D	D	D	D	D	D	D	D	D	A	-	D	D	D
			H6	D/-	D/-	D/-	D/-	D/-	D/-	D/-	D/-	D/-	D/-	D/-	D/-	D/-	D/-	D/-	D/-	D/-	D/-	D/-	D/-	D/-	D/-	D/-	D/-	D/-	D/-	D/-	A	A	-	A	A	A
28	4	5	JK16	A/D	A/D	A/D	A/D	A/D	A/D	A/D	A/D	A/D	A/D	A/D	A/D	A/D	A/D	A/D	A/D	A	A	A	A	A	A	A	A/D	A/D	A/D	A/D	A/D	A/D	A/D	A/D	A/D	A/D
			JK17	A/D	A/D	A/D	A/D	A/D	A/D	A/D	A/D	A/D	A/D	A/D	A/D	A/D	A/D	A/D	A/D	A	A	A	A	A	A	A	A/D	A/D	A/D	A/D	A/D	A/D	A/D	A/D	A/D	A/D
			JK18	A/D	A/D	A/D	A/D	A/D	A/D	A/D	A/D	A/D	A/D	A/D	A/D	A/D	A/D	A/D	A/D	A/D	A/D	A/D	A/D	A/D	A/D	A/D	A/D	A/D	A/D	A/D	A/D	A/D	A/D	A/D	A/D	A/D
			JK24	A/D	A/D	A/D	A/D	?	A/D	A/D	A/D	A/D	A/D	A/D	A/D	A/D	A/D	A/D	A/D	A	A	A	A	A	A	A	A/D	A/D	A/D	A/D	A/D	A/D	A/D	A/D	A/D	A/D
			JK25	A/D	A/D	A/D	A/D	?	A/D	A/D	A/D	A/D	A/D	A/D	A/D	A/D	A/D	A/D	A/D	A/D	A/D	A/D	A/D	A/D	A/D	A/D	A/D	A/D	A/D	A/D	A/D	A/D	A/D	A/D	A/D	A/D
			JK26	A/D	A/D	A/D	A/D	A/D	A/D	A/D	A/D	A/D	A/D	A/D	A/D	A/D	A/D	A/D	A/D	D	D	D	D	D	D	D	A/D	A/D	A/D	A/D	A/D	A/D	A/D	A/D	A/D	A/D
			JK148	A/D	A/D	A/D	A/D	A/D	A/D	A/D	A/D	A/D	A/D	A/D	A/D	A/D	A/D	A/D	A/D	A/D	A/D	A/D	A/D	A/D	A/D	A/D	A/D	A/D	A/D	A/D	A	A	A	D	D	D
Inferred Haploid Genotypes for Basidium28			H1	A	A	A	A	A	A	A	A	A	A	A	A	A	A	A	A	A	A	A	A	A	A	A	A	A	A	A	D	D	D	A	A	A
			H2	D	D	D	D	D	D	D	D	D	D	D	D	D	D	D	D	D	D	D	D	D	D	D	D	D	D	D	A	A	A	D	D	D
			H3	D	D	D	D	D	D	D	D	D	D	D	D	D	D	D	D	A	A	A	A	A	A	A	D	D	D	D	A	A	A	D	D	D
			H4	A	A	A	A	A	A	A	A	A	A	A	A	A	A	A	A	D	D	D	D	D	D	D	A	A	A	A	D	D	D	A	A	A
			H5	A	A	A	A	A	A	A	A	A	A	A	A	A	A	A	A	A	A	A	A	A	A	A	A	A	A	A	A/-	A/-	A/-	D/-	D/-	D/-
51	6	8	JK62	A	A	A	A	A	A	A	A/D	A/D	A/D	A/D	A/D	A/D	A/D	A/D	A/D	A/D	A/D	A/D	A/D	A/D	A/D	A/D	A/D	A/D	A/D	A/D	A/D	A/D	A/D	A/D	A/D	A/D
			JK63	A/D	A/D	A/D	A/D	A/D	A/D	A/D	A/D	A/D	A/D	A/D	A/D	A/D	A/D	A/D	A/D	A/D	A/D	A/D	A/D	A/D	A/D	A/D	A	A	A	A	A/D	A/D	A/D	A/D	A/D	A/D
			JK64	A/D	A/D	A/D	A/D	A/D	A/D	A/D	A/D	A/D	A/D	A/D	A/D	A/D	A/D	A/D	A/D	A/D	A/D	A/D	A/D	A/D	A/D	A/D	D	A/D	D	A/D	A/D	A/D	A/D	A/D	A/D	A/D
			JK65	A/D	A/D	A/D	A/D	A/D	A/D	A/D	A/D	A/D	A/D	A/D	A/D	A/D	A/D	A/D	A/D	A/D	A/D	A/D	A/D	A/D	A/D	A/D	A/D	A/D	A	A	A/D	A/D	A/D	A/D	A/D	A/D
			JK66	A	A	A	A	A	A	A	A/D	A/D	A/D	A/D	A/D	A/D	A/D	A/D	A/D	A/D	A/D	A/D	A/D	A/D	A/D	A/D	A/D	A/D	A/D	A/D	A/D	A/D	A/D	A/D	A/D	A/D
			JK67	D	D	D	D	D	D	D	A/D	A/D	A/D	A/D	A/D	A/D	A/D	A/D	A/D	A/D	A/D	A/D	A/D	A/D	A/D	A/D	A/D	A/D	A/D	A/D	A/D	A/D	A/D	A/D	A/D	A/D
			JK68	A/D	A/D	A/D	A/D	A/D	A/D	A/D	A/D	A/D	A/D	A/D	A/D	A/D	A/D	A/D	A/D	A/D	A/D	A/D	A/D	A/D	A/D	A/D	D	D	D	D	A/D	A/D	A/D	A/D	A/D	A/D
Inferred Haploid Genotypes for Basidium51			H1	A	A	A	A	A	A	A	A	A	A	A	A	A	A	A	A	A	A	A	A	A	A	A	D	D	D	D	A	A	A	A	A	A
			H2	D	D	D	D	D	D	D	D	D	D	D	D	D	D	D	D	D	D	D	D	D	D	D	A	A	A	A	D	D	D	D	D	D
			H3	A	A	A	A	A	A	A	D	D	D	D	D	D	D	D	D	D	D	D	D	D	D	D	A	A	A	A	D	D	D	D	D	D
			H4	D	D	D	D	D	D	D	A	A	A	A	A	A	A	A	A	A	A	A	A	A	A	A	D	D	D	D	A	A	A	A	A	A
			H5	A	A	A	A	A	A	A	A	A	A	A	A	A	A	A	A	A	A	A	A	A	A	A	A/-	A/-	A/-	A/-	A	A	A	A	A	A
			H6	D	D	D	D	D	D	D	D	D	D	D	D	D	D	D	D	D	D	D	D	D	D	D	D/-	D/-	D/-	D/-	D	D	D	D	D	D
			H7	D	D	D	D	D	D	D	D	D	D	D	D	D	D	D	D	D	D	D	D	D	D	D	D	A	D	A	D	D	D	D	D	D
			H8	A	A	A	A	A	A	A	A	A	A	A	A	A	A	A	A	A	A	A	A	A	A	A	D	D	A	A	A	A	A	A	A	A
74	3	5	JK82	D	D	D	D	D	D	D	D	D	D	D	A	A	A	A	A	A	D	D	D	D	D	D	A/D	A/D	A/D	A/D	A	A	D	A/D	A/D	A/D
			JK83	A/D	A/D	A/D	A/D	A/D	A/D	A/D	A/D	D	D	D	D	D	D	D	D	D	D	D	D	D	D	D	A	A/D	A/D	A/D	A/D	A/D	A/D	A/D	A/D	A/D
			JK84	D	D	D	D	D	D	D	D	D	D	D	D	D	D	D	D	D	D	D	D	D	A	A	A	D	A	A	D	D	A	D	D	D
Inferred Haploid Genotypes for Basidium74			H1	D	D	D	D	D	D	D	D	D	D	D	A	A	A	A	A	A	D	D	D	D	D	D	A	A	A	A	A	A	D	A	A	A
			H2	D/-	D/-	D/-	D/-	D/-	D/-	D/-	D/-	D/-	D/-	D/-	A/-	A/-	A/-	A/-	A/-	A/-	D/-	D/-	D/-	D/-	D/-	D/-	D	D	D	D	A/-	A/-	D/-	D	D	D
			H3	D	D	D	D	D	D	D	D	D	D	D	D	D	D	D	D	D	D	D	D	D	D	D	A	D	D	D	D	D	D	D	D	D
			H4	A	A	A	A	A	A	A	A	D	D	D	D	D	D	D	D	D	D	D	D	D	D	D	A	A	A	A	A	A	A	A	A	A
			H5	D	D	D	D	D	D	D	D	D	D	D	D	D	D	D	D	D	D	D	D	D	A	A	A	D	A	A	D	D	A	D	D	D
90	3	5	JK92	D	D	D	D	D	D	D	D	D	D	D	D	D	D	D	D	D	D	D	D	A	A	A	D	D	D	D	A	A	?	D	D	D
			JK93	D	D	D	D	D	D	D	D	D	D	D	D	D	D	D	D	D	D	D	D	A	A	A	D	D	D	D	A	A	?	D	D	D
			JK94	D	D	D	D	D	D	D	D	D	D	D	D	D	D	D	D	D	D	D	D	D	D	D	A/D	A/D	A/D	A/D	A	A	A	A	D	D
			JK109	A/D	A/D	A/D	A/D	A/D	A/D	A/D	A/D	A/D	A/D	A/D	A/D	A/D	A/D	A/D	A/D	A/D	A/D	A/D	A/D	A/D	A/D	A/D	A/D	A/D	A/D	A/D	D	D	D	A/D	A/D	A/D
Inferred Haploid Genotypes for Basidium90			H1	D	D	D	D	D	D	D	D	D	D	D	D	D	D	D	D	D	D	D	D	A	A	A	D	D	D	D	A	A	-	D	D	D
			H2	D	D	D	D	D	D	D	D	D	D	D	D	D	D	D	D	D	D	D	D	D	D	D	D	D	D	D	A	A	A	A	D	D
			H3	D/-	D/-	D/-	D/-	D/-	D/-	D/-	D/-	D/-	D/-	D/-	D/-	D/-	D/-	D/-	D/-	D/-	D/-	D/-	D/-	D/-	D/-	D/-	A	A	A	A	A/-	A/-	A/-	A/-	D/-	D/-
			H4	D	D	D	D	D	D	D	D	D	D	D	D	D	D	D	D	D	D	D	D	D	D	D	D	D	D	D	D	D	D	D	D	D
			H5	A	A	A	A	A	A	A	A	A	A	A	A	A	A	A	A	A	A	A	A	A	A	A	A	A	A	A	D/-	D/-	D/-	A	A	A
92	3	5	JK131	D	D	D	D	D	D	D	D	D	A	A	A	A	A	A	A	A	A	A	A	A	A	D	D	D	D	D	A/D	A/D	A/D	A	A	A
			JK132	D	D	D	D	D	D	D	D	D	A	A	A	A	A	A	A	A	A	A	A	A	A	D	D	D	D	D	A/D	A/D	A/D	A	A	A
			JK133	A/D	A/D	A/D	A/D	A/D	A/D	A/D	A/D	A/D	D	D	D	D	D	D	D	D	A/D	A/D	A/D	A/D	D	D	D	D	D	D	A	A	A	D	D	D
			JK134	A/D	A/D	A/D	A/D	A/D	A/D	A/D	A/D	A/D	D	D	D	D	D	D	D	D	A/D	A/D	A/D	A/D	D	D	D	D	D	D	D	D	D	D	D	D
Inferred Haploid Genotypes for Basidium92			H1	D	D	D	D	D	D	D	D	D	A	A	A	A	A	A	A	A	A	A	A	A	A	D	D	D	D	D	D	D	D	A	A	A
			H2	D/-	D/-	D/-	D/-	D/-	D/-	D/-	D/-	D/-	A/-	A/-	A/-	A/-	A/-	A/-	A/-	A/-	A/-	A/-	A/-	A/-	A/-	D/-	D/-	D/-	D/-	D/-	A	A	A	A/-	A/-	A/-
			H3	D	D	D	D	D	D	D	D	D	D	D	D	D	D	D	D	D	A	A	A	A	D	D	D	D	D	D	A	A	A	D	D	D
			H4	A	A	A	A	A	A	A	A	A	D	D	D	D	D	D	D	D	D	D	D	D	D	-	D/-	D/-	D/-	D/-	-	-	-	D/-	D/-	D/-
			H5	D	D	D	D	D	D	D	D	D	D	D	D	D	D	D	D	D	A	A	A	A	D	D	D	D	D	D	D	D	D	D	D	D
111	3	5	JK170	D	D	D	D	D	D	D	D	D	D	D	D	D	D	D	D	D	D	D	D	D	D	D	D	D	D	D	A	A	A	D	D	D
			JK171	A/D	A/D	A/D	A/D	A/D	A/D	A/D	A/D	A/D	A/D	A/D	A/D	A/D	A/D	A/D	A/D	A/D	A/D	A/D	A/D	A/D	A/D	A/D	A/D	A/D	A/D	A/D	A/D	A/D	D	A	A	?
			JK172	D	D	A	A	A	A	A	A	A	A	A	A	A	A	A	A	A	A	A	A	A	A/D	A/D	A/D	D	A/D	A/D	A	A	D	D	D	D
Inferred Haploid Genotypes for Basidium111			H1	D	D	D	D	D	D	D	D	D	D	D	D	D	D	D	D	D	D	D	D	D	D	D	D	D	D	D	A	A	A	D	D	D
			H2	A	A	A	A	A	A	A	A	A	A	A	A	A	A	A	A	A	A	A	A	A	A	A	A	A	A	A	A	A	D	A	A	-
			H3	D	D	D	D	D	D	D	D	D	D	D	D	D	D	D	D	D	D	D	D	D	D	D	D	D	D	D	D	D	D	A/-	A/-	-
			H4	D	D	A	A	A	A	A	A	A	A	A	A	A	A	A	A	A	A	A	A	A	A	A	A	D	A	A	A	A	D	D	D	D
			H5	D/-	D/-	A/-	A/-	A/-	A/-	A/-	A/-	A/-	A/-	A/-	A/-	A/-	A/-	A/-	A/-	A/-	A/-	A/-	A/-	A/-	D	D	D	D	D	D	A/-	A/-	D/-	D/-	D/-	D/-
137	3	4	JK198	A/D	A/D	A/D	A/D	A/D	A/D	A/D	A/D	A/D	A/D	A/D	A/D	D	D	D	D	D	D	D	D	D	A	A	D	D	D	D	D	D	D	D	D	D
			JK199	A	A	A	D	D	D	D	D	D	D	D	D	D	D	D	D	A	A	A	A	A	A	A	A	A	A	A	D	D	D	A	A	?
			JK200	A/D	A/D	A/D	A/D	A/D	A/D	A/D	A/D	A/D	A/D	A/D	A/D	D	D	D	D	A/D	A/D	A/D	A/D	A/D	A	A	A	A	A	A	D	D	A/D	D	D	D
Inferred Haploid Genotypes for Basidium137			H1	D	D	D	A	A	A	A	A	A	A	A	A	D	D	D	D	D	D	D	D	D	A	A	-	-	-	-	D	D	D	D	D	D
			H2	A	A	A	D	D	D	D	D	D	D	D	D	D/-	D/-	D/-	D/-	D/-	D/-	D/-	D/-	D/-	A/-	A/-	D	D	D	D	D/-	D/-	D/-	D/-	D/-	D/-
			H3	A	A	A	D	D	D	D	D	D	D	D	D	D	D	D	D	A	A	A	A	A	A	A	A	A	A	A	D	D	D	A	A	-
			H4	A	A	A	D	D	D	D	D	D	D	D	D	D	D	D	D	A	A	A	A	A	A	A	A	A	A	A	D/-	D/-	A	D	D	D
